# Supplementary material for: Multiple COVID-19 Waves and Vaccination Effectiveness in the United States
Source: Int J Environ Res Public Health. 2022 Feb 17;19(4):2282. doi: 10.3390/ijerph19042282 (PMC8871705; doi:10.3390/ijerph19042282)
Supplement: Supplementary file 1 [file ijerph-19-02282-s001.zip]

Archive with 1 entries (1 files):
- ijerph-1549183-supplementary.pdf
